# Supplementary material for: At-Hook Motif Nuclear Localised Protein 18 as a Novel Modulator of Root System Architecture
Source: Int J Mol Sci. 2020 Mar 10;21(5):1886. doi: 10.3390/ijms21051886 (PMC7084884; doi:10.3390/ijms21051886)
Supplement: Supplementary file 1 [file ijms-21-01886-s001.zip]

Archive with 2 entries (2 files):
- Figure S1 Primers_FINAL.docx
- Figure S2 + S3 +S4_FINAL.docx
